# Supplementary material for: The Role of the Gut Microbiome in Resisting Norovirus Infection as Revealed by a Human Challenge Study
Source: mBio. 2020 Nov 17;11(6):e02634-20. doi: 10.1128/mBio.02634-20 (PMC7683401; doi:10.1128/mBio.02634-20)
Supplement: TABLE S1 [file mBio.02634-20-st001.xlsx]

## Sheet: TableS1
Table S1
								Reads: quality filtered		Reads: human DNA filtered				Assemblies
														# contigs		NoV Titer	Outcome	BioSample
Sample	Individual	Age	Ethnicity	Sex	ABO Blood Type	Day	# raw reads	Number	% mapped	Number	% mapped	Nd	# OTUs	(> 1 Kbp)	N50	(GEC/mL)	group	Accession #
13_1	13	19	Asian	F	NA	0	10291872	7961140	81.95	7960220	82.13	17.32	9005	21289	2534	NA	A	SAMN15502673
13_2	13	19	Asian	F	NA	2	7655513	5398844	80.84	5397152	81.03	17.26	7067	17065	2224	NA	A	SAMN15502674
13_4	13	19	Asian	F	NA	4	12541446	9909670	75.32	9.90814e+06	75.5	17.53	10976	28355	2085	NA	A	SAMN15502675
15_1	15	20	African American	M	O POS	0	12496373	10076061	69.81	10073685	70.03	18.51	18288	41363	2059	0	S	SAMN15502691
15_3	15	20	African American	M	O POS	3	12292441	9470006	62.63	9.46701e+06	62.86	18.12	18976	36236	1709	53700000	S	SAMN15502693
15_6	15	20	African American	M	O POS	7	9197166	7101250	70.9	7.09966e+06	71.18	18.26	12413	30022	1696	83200000	S	SAMN15502694
15_7	15	20	African American	M	O POS	14	8414074	6235758	73.79	6.23488e+06	74.09	18.31	12113	29215	1895	451000	S	SAMN15502695
15_8	15	20	African American	M	O POS	22	12599278	9653261	66.3	9649938	66.5	17.95	16550	30176	1878	1570	S	SAMN15502697
15_9	15	20	African American	M	O POS	28	11911796	9226286	65.57	9223567	65.78	18.11	15427	33221	2188	0	S	SAMN15502719
28_1	28	21	African American	M	O POS	0	12787735	10153088	67.12	1.01515e+07	67.33	16.97	17239	19868	1730	NA	A	SAMN15502768
28_3	28	21	African American	M	O POS	3	11874347	9350593	76.48	9.34884e+06	76.71	17.09	15124	23439	1704	NA	A	SAMN15502772
36_1	36	25	Caucasian	M	O POS	0	13287898	10728816	76.16	10726613	76.27	17.66	13526	28766	3557	0	S	SAMN15502786
36_4	36	25	Caucasian	M	O POS	3	8509153	6181011	82.35	6.17916e+06	82.5	17.22	14126	18729	3654	1000	S	SAMN15502800
36_5	36	25	Caucasian	M	O POS	4	13625371	10823993	81.25	10815023	81.48	17.77	17180	32259	2865	3590000000	S	SAMN15502801
36_9	36	25	Caucasian	M	O POS	6	14892087	12310223	84.72	12309383	84.89	16.85	15478	20600	3417	83600000	S	SAMN15502802
36_11	36	25	Caucasian	M	O POS	13	10388902	7517593	77.07	7.51508e+06	77.24	17.41	10040	26824	2749	15900	S	SAMN15502803
36_12	36	25	Caucasian	M	O POS	21	9047675	6688210	80.2	6682198	80.29	17.68	15485	21603	3056	0	S	SAMN15502804
37_1	37	21	Other	M	O POS	0	10711061	8147476	82.21	8146722	82.38	17.69	13772	27003	3099	0	S	SAMN15502805
37_4	37	21	Other	M	O POS	3	8662360	6360828	83.85	6.35902e+06	83.99	17.3	12075	18385	2849	534000000	S	SAMN15502807
37_7	37	21	Other	M	O POS	6	7908966	5725512	75.71	5.72462e+06	75.95	17.43	10434	21487	1872	15200000	S	SAMN15502806
37_8	37	21	Other	M	O POS	14	11896998	9171332	82.55	9.16842e+06	82.75	17.38	12823	19637	2620	1040000	S	SAMN15502808
37_9	37	21	Other	M	O POS	20	9344926	6883301	77.15	6881738	77.41	17.69	11826	19975	3036	53900	S	SAMN15502809
37_10	37	21	Other	M	O POS	27	11542118	8910712	75.61	8.90968e+06	75.77	17.24	11620	22277	2893	70800	S	SAMN15502810
37_11	37	21	Other	M	O POS	34	10124789	7720530	78.07	7716828	78.25	17.95	15403	24659	2308	0	S	SAMN15502811
38_1	38	25	African American	M	O NEG	0	9148079	6656569	83.39	6653757	83.57	17.07	9548	17531	2582	NA	A	SAMN15502815
38_6	38	25	African American	M	O NEG	22	9952941	7777596	83.57	7758435	83.9	17.31	14364	21916	2945	NA	A	SAMN15502817
41_1	41	27	Caucasian	F	A POS	0	13566642	11196224	76.47	11195084	76.57	17.02	13981	22857	2309	NA	A	SAMN15502831
41_7	41	27	Caucasian	F	A POS	7	13368658	10626324	82.55	1.06254e+07	82.65	17.21	16393	20442	2483	NA	A	SAMN15502849
4_1	4	23	Caucasian	F	A NEG	0	13889297	21893214	75.25	10945407	75.35	16.94	11893	20475	2836	0	S	SAMN15510079
4_4	4	23	Caucasian	F	A NEG	12	12359318	19504854	78.66	9749999	78.8	17.57	16712	17718	4078	29300000	S	SAMN15510085
49_1	49	25	Caucasian	F	B POS	0	11098736	8461909	79.62	8.45947e+06	79.82	17.88	8844	28188	1984	NA	A	SAMN15502866
49_3	49	25	Caucasian	F	B POS	2	12353684	9774788	53.64	9.772e+06	53.79	16.62	11034	24440	2133	NA	A	SAMN15502867
49_4	49	25	Caucasian	F	B POS	5	10162998	8049059	52.73	8046929	52.88	17.26	7883	19102	1529	NA	A	SAMN15502868
