# Supplementary material for: The Role of the Gut Microbiome in Resisting Norovirus Infection as Revealed by a Human Challenge Study
Source: mBio. 2020 Nov 17;11(6):e02634-20. doi: 10.1128/mBio.02634-20 (PMC7683401; doi:10.1128/mBio.02634-20)
Supplement: TABLE S2 [file mBio.02634-20-st002.xlsx]

## Sheet: TableS2
Table S2
	Symptomatic				Asymptomatic
Taxonomy	4_1	15_1	36_1	37_1	13_1	28_1	38_1	41_1	49_1
Actinobacteria;Coriobacteriia;Coriobacteriales;Eggerthellaceae;uncultured;uncultured	4	3	1	2	1	0	0	2	0
Actinobacteria;Coriobacteriia;OPB41;uncultured	4	4	7	1	2	0	0	0	0
Bacteroidetes;Bacteroidia;Bacteroidales;Tannerellaceae;Parabacteroides;metagenome	0	5	1	5	0	0	0	0	0
Firmicutes;Bacilli;Bacillales;Paenibacillaceae;Paenibacillus;Bacillus	5	19	11	5	2	3	1	3	3
Firmicutes;Bacilli;Lactobacillales;Aerococcaceae;Aerococcus;Aerococcus	1	4	2	4	0	1	0	0	0
Firmicutes;Clostridia;Clostridiales;Lachnospiraceae;Blautia;Blautia	31	53	46	62	19	6	12	20	9
Firmicutes;Clostridia;Clostridiales;Lachnospiraceae;Blautia;uncultured	351	772	691	880	259	150	289	314	114
Firmicutes;Clostridia;Clostridiales;Lachnospiraceae;Butyrivibrio	1	3	2	2	0	0	0	1	0
Firmicutes;Clostridia;Clostridiales;Lachnospiraceae;Coprococcus	43	216	112	186	27	62	32	44	13
Firmicutes;Clostridia;Clostridiales;Lachnospiraceae;Dorea;uncultured	80	123	38	71	27	41	30	21	19
Firmicutes;Clostridia;Clostridiales;Lachnospiraceae;Lachnoclostridium	26	79	103	60	20	16	16	27	10
Firmicutes;Clostridia;Clostridiales;Lachnospiraceae;Lachnoclostridium;uncultured	45	326	104	102	28	22	69	42	20
Firmicutes;Clostridia;Clostridiales;Lachnospiraceae;Pseudobutyrivibrio;uncultured	1	5	3	24	0	0	0	3	1
Firmicutes;Clostridia;Clostridiales;Lachnospiraceae;Roseburia;uncultured	246	380	381	485	43	111	151	196	69
Firmicutes;Clostridia;Clostridiales;Peptococcaceae;uncultured;uncultured	1	21	1	1	0	1	0	0	0
Firmicutes;Clostridia;Clostridiales;Ruminococcaceae;CAG-352;uncultured	7	29	16	14	3	1	4	6	2
Firmicutes;Clostridia;Clostridiales;Ruminococcaceae;Subdoligranulum;metagenome	21	17	22	16	6	7	1	3	5
Firmicutes;Erysipelotrichia;Erysipelotrichales;Erysipelotrichaceae;Erysipelatoclostridium;unidentified	0	1	3	1	0	0	0	0	0
Firmicutes;Erysipelotrichia;Erysipelotrichales;Erysipelotrichaceae;Faecalitalea;uncultured	1	1	61	0	0	0	0	0	0
Firmicutes;Erysipelotrichia;Erysipelotrichales;Erysipelotrichaceae;Turicibacter;Turicibacter	6	8	1	1	0	4	0	0	0
Firmicutes;Erysipelotrichia;Erysipelotrichales;Erysipelotrichaceae;Turicibacter;uncultured	54	105	74	37	13	43	12	26	8
Patescibacteria;Saccharimonadia;Saccharimonadales;Saccharimonadaceae;uncultured	0	1	5	2	0	0	0	0	0
Firmicutes;Negativicutes;Selenomonadales;Acidaminococcaceae;uncultured;uncultured	4	2	0	1	0	0	0	0	0
Proteobacteria;Gammaproteobacteria;Enterobacteriales;Enterobacteriaceae;Kluyvera;Kluyvera	2	11	0	1	0	0	0	0	0
Bacteroidetes;Bacteroidia;Bacteroidales;Marinifilaceae;Odoribacter;uncultured	22	18	7	0	41	36	53	49	40
Bacteroidetes;Bacteroidia;Flavobacteriales;Flavobacteriaceae;Flavobacterium;Flavobacterium	1	2	1	1	2	5	4	6	3
Bacteroidetes;Bacteroidia;Bacteroidales;Marinifilaceae;Odoribacter;Odoribacter	5	0	0	0	7	13	5	10	10
Bacteroidetes;Bacteroidia;Bacteroidales;Marinifilaceae;Odoribacter;gut	2	0	0	0	6	7	6	10	8
Bacteroidetes;Bacteroidia;Bacteroidales;Marinifilaceae;Sanguibacteroides;Sanguibacteroides	3	0	0	0	3	5	1	4	5
Bacteroidetes;Bacteroidia;Sphingobacteriales;Sphingobacteriaceae;Sphingobacterium;Sphingobacterium	0	0	0	0	2	3	0	3	1
Proteobacteria;Gammaproteobacteria;Betaproteobacteriales;Burkholderiaceae;Parasutterella;uncultured	0	0	0	0	0	3	222	304	85
Proteobacteria;Gammaproteobacteria;Betaproteobacteriales;Nitrosomonadaceae;mle1-7;uncultured	0	0	0	0	0	1	12	16	3
