# Supplementary material for: The Role of the Gut Microbiome in Resisting Norovirus Infection as Revealed by a Human Challenge Study
Source: mBio. 2020 Nov 17;11(6):e02634-20. doi: 10.1128/mBio.02634-20 (PMC7683401; doi:10.1128/mBio.02634-20)
Supplement: TABLE S3 [file mBio.02634-20-st003.xlsx]

## Sheet: TableS3
Table S3
MAG	Response Group	Taxonomy (MiGA)	NCBI_TypeMat closest relative (by AAI)	AAI
13_1_001	Decrease	p:Bacteroidetes c:Bacteroidia o:Bacteroidales f:Bacteroidaceae g:Bacteroides s:Bacteroides_uniformis	Bacteroides_uniformis_GCA_900107315	97.55
14_1_002	Decrease	p:Bacteroidetes c:Bacteroidia	Alistipes_indistinctus_YIT_12060_GCA_000231275	47.66
15_1_010	Decrease	p:Firmicutes c:Clostridia o:Clostridiales	Eubacterium_coprostanoligenes_GCA_900167205	57.72
15_1_014	Decrease	p:Firmicutes c:Clostridia o:Clostridiales f:Lachnospiraceae g:Coprococcus s:Coprococcus_eutactus	Coprococcus_eutactus_ATCC_27759_GCA_000154425	98.73
15_1_015	Decrease	p:Bacteroidetes c:Bacteroidia o:Bacteroidales f:Prevotellaceae g:Prevotella	Prevotella_stercorea_DSM_18206_GCA_000235885	90.18
15_1_038	Decrease	p:Firmicutes c:Clostridia	Gemmiger_formicilis_GCA_900167555	45.97
15_6_001	Decrease	p:Bacteroidetes c:Bacteroidia	Acetobacteroides_hydrogenigenes_GCA_004340205	47.76
15_7_001	Decrease	p:Firmicutes c:Clostridia	Eubacterium_coprostanoligenes_GCA_900167205	49.94
15_8_016	Decrease	p:Firmicutes c:Clostridia	Caldicoprobacter_oshimai_DSM_21659_GCA_000526435	44.96
36_1_020	Decrease	p:Firmicutes c:Clostridia o:Clostridiales	_Eubacterium__eligens_ATCC_27750_NC_012778	65.83
36_11_011	Decrease	p:Bacteroidetes c:Bacteroidia o:Bacteroidales f:Rikenellaceae g:Alistipes s:Alistipes_finegoldii	Alistipes_finegoldii_DSM_17242_NC_018011	97.63
36_12_003	Decrease	p:Bacteroidetes c:Bacteroidia o:Bacteroidales f:Prevotellaceae g:Paraprevotella	Paraprevotella_clara_YIT_11840_GCA_000233955	95.52
36_5_004	Decrease	p:Proteobacteria c:Deltaproteobacteria o:Desulfovibrionales f:Desulfovibrionaceae g:Bilophila s:Bilophila_wadsworthia	Bilophila_wadsworthia_ATCC_49260_GCA_000701705	97.19
36_9_006	Decrease	p:Firmicutes c:Clostridia o:Clostridiales f:Ruminococcaceae	Faecalibacterium_prausnitzii_GCA_003324185	80.28
37_1_008	Decrease	p:Bacteroidetes c:Bacteroidia o:Bacteroidales f:Rikenellaceae g:Alistipes s:Alistipes_communis	Alistipes_communis_NZ_AP019735	98.75
37_4_002	Decrease	p:Bacteroidetes c:Bacteroidia o:Bacteroidales f:Bacteroidaceae g:Bacteroides	Bacteroides_koreensis_GCA_007341375	94.36
38_6_011	Decrease	p:Firmicutes c:Clostridia o:Clostridiales f:Ruminococcaceae g:Gemmiger	Gemmiger_formicilis_GCA_900167555	88.16
4_1_001	Decrease	p:Bacteroidetes c:Bacteroidia o:Bacteroidales f:Bacteroidaceae g:Bacteroides	Bacteroides_stercoris_ATCC_43183_GCA_000154525	96.57
4_1_004	Decrease	p:Firmicutes c:Clostridia o:Clostridiales f:Ruminococcaceae g:Faecalibacterium	Faecalibacterium_prausnitzii_GCA_003324185	85.54
41_1_004	Decrease	p:Bacteroidetes c:Bacteroidia o:Bacteroidales f:Tannerellaceae g:Parabacteroides s:Parabacteroides_merdae	Parabacteroides_merdae_GCA_900445495	97.46
4_4_014	Decrease	p:Firmicutes c:Clostridia	_Clostridium__leptum_DSM_753_GCA_000154345	51.07
46_4_003	Decrease	p:Proteobacteria c:Gammaproteobacteria o:Enterobacterales f:Enterobacteriaceae g:Shigella	Shigella_sonnei_GCA_900457155	96.13
46_4_011	Decrease	p:Firmicutes c:Clostridia o:Clostridiales	Neglecta_timonensis_GCA_900048895	57.92
49_1_003	Decrease	p:Bacteroidetes c:Bacteroidia o:Bacteroidales f:Rikenellaceae g:Alistipes s:Alistipes_putredinis	Alistipes_putredinis_DSM_17216_GCA_000154465	97.82
49_3_002	Decrease	p:Bacteroidetes c:Bacteroidia o:Bacteroidales f:Tannerellaceae g:Parabacteroides	Parabacteroides_distasonis_ATCC_8503_NC_009615	96.49
15_3_004	Increase	p:Firmicutes	Clostridium_colicanis_DSM_13634_GCA_001593985	43.05
15_3_006	Increase	p:Firmicutes c:Clostridia o:Clostridiales f:Lachnospiraceae	_Eubacterium__rectale_ATCC_33656_NC_012781	95.58
15_6_004	Increase	p:Firmicutes	Ruminiclostridium_josui_JCM_17888_GCA_001311015	43.99
15_6_011	Increase	p:Firmicutes c:Negativicutes o:Acidaminococcales f:Acidaminococcaceae g:Phascolarctobacterium	Phascolarctobacterium_succinatutens_YIT_12067_GCA_000188175	95.47
15_8_002	Increase	p:Firmicutes	Bacillus_cereus_GCA_900445355	41.47
15_8_006	Increase	p:Firmicutes	Faecalibacillus_intestinalis_GCA_003024685	40.88
36_11_004	Increase	p:Firmicutes c:Negativicutes o:Veillonellales f:Veillonellaceae g:Dialister	Dialister_invisus_DSM_15470_GCA_000160055	95.66
36_4_001	Increase	p:Firmicutes c:Clostridia o:Clostridiales f:Lachnospiraceae g:Blautia	Blautia_wexlerae_DSM_19850_GCA_000484655	94.67
37_9_007	Increase	p:Firmicutes c:Clostridia o:Clostridiales f:Ruminococcaceae g:Ruminococcus s:Ruminococcus_bicirculans	Ruminococcus_bicirculans_NZ_HF545616	97.47
38_6_017	Increase	p:Firmicutes	Gemmiger_formicilis_GCA_900167555	41.36
4_4_006	Increase	p:Firmicutes c:Clostridia o:Clostridiales	Gemmiger_formicilis_GCA_900167555	63.78
46_4_008	Increase	p:Firmicutes	Fonticella_tunisiensis_GCA_004364155	44.47
49_1_005	Increase	p:Firmicutes c:Clostridia	Eubacterium_coprostanoligenes_GCA_900167205	49.68
14_1_003	N/A	p:Firmicutes c:Clostridia	Eubacterium_coprostanoligenes_GCA_900167205	49.55
14_1_005	N/A	p:Verrucomicrobia c:Verrucomicrobiae o:Verrucomicrobiales f:Akkermansiaceae g:Akkermansia s:Akkermansia_muciniphila	Akkermansia_muciniphila_ATCC_BAA_835_NC_010655	97.6
14_4_005	N/A	p:Firmicutes c:Clostridia o:Clostridiales f:Ruminococcaceae	_Eubacterium__siraeum_DSM_15702_GCA_000154325	96.32
14_4_006	N/A	p:Firmicutes c:Clostridia	Eubacterium_xylanophilum_ATCC_35991_GCA_000518685	51.98
15_3_007	N/A	p:Firmicutes c:Clostridia o:Clostridiales f:Ruminococcaceae g:Ruminococcus	Ruminococcus_bromii_GCA_002834225	94.07
28_1_004	N/A	p:Bacteroidetes c:Bacteroidia o:Bacteroidales	Duncaniella_muris_GCA_003024805	57.4
28_1_005	N/A	p:Bacteroidetes c:Bacteroidia o:Bacteroidales f:Prevotellaceae g:Prevotella	Prevotella_stercorea_DSM_18206_GCA_000235885	96.39
28_1_014	N/A	p:Firmicutes	Megasphaera_elsdenii_DSM_20460_NZ_CP027570	44.06
28_3_001	N/A	p:Bacteroidetes c:Bacteroidia o:Bacteroidales f:Prevotellaceae g:Prevotella	Prevotella_copri_DSM_18205_GCA_009495405	93.74
36_4_002	N/A	p:Actinobacteria c:Coriobacteriia o:Coriobacteriales f:Coriobacteriaceae g:Collinsella	Collinsella_aerofaciens_ATCC_25986_GCA_000169035	93.29
36_4_003	N/A	p:Firmicutes c:Clostridia o:Clostridiales	Lactonifactor_longoviformis_GCA_002915525	58.14
36_4_004	N/A	p:Actinobacteria c:Actinobacteria o:Bifidobacteriales f:Bifidobacteriaceae g:Bifidobacterium s:Bifidobacterium_adolescentis	Bifidobacterium_adolescentis_GCA_900445615	97.61
36_4_006	N/A	p:Firmicutes c:Clostridia o:Clostridiales f:Lachnospiraceae g:Anaerostipes	Anaerostipes_hadrus_DSM_3319_GCA_000332875	96.42
36_4_009	N/A	p:Actinobacteria c:Actinobacteria o:Bifidobacteriales f:Bifidobacteriaceae g:Bifidobacterium s:Bifidobacterium_longum	Bifidobacterium_longum_subsp__longum_GCA_000741245	98.11
36_4_014	N/A	p:Firmicutes c:Clostridia o:Clostridiales f:Ruminococcaceae	Faecalibacterium_prausnitzii_GCA_003324185	80.76
36_4_020	N/A	p:Actinobacteria c:Coriobacteriia o:Eggerthellales f:Eggerthellaceae g:Slackia	Slackia_isoflavoniconvertens_GCA_003725955	96.31
36_5_001	N/A	p:Firmicutes	Gemmiger_formicilis_GCA_900167555	44.32
36_5_009	N/A	p:Proteobacteria c:Betaproteobacteria o:Burkholderiales	Sutterella_parvirubra_YIT_11816_GCA_000250875	62.33
37_10_020	N/A	p:Firmicutes c:Negativicutes o:Acidaminococcales f:Acidaminococcaceae g:Phascolarctobacterium s:Phascolarctobacterium_faecium	Phascolarctobacterium_faecium_DSM_14760_GCA_003269275	96.77
37_1_005	N/A	p:Firmicutes c:Clostridia o:Clostridiales f:Lachnospiraceae g:Roseburia	Roseburia_hominis_A2_183_NC_015977	96
37_4_009	N/A	p:Firmicutes c:Clostridia o:Clostridiales f:Lachnospiraceae g:Roseburia	Roseburia_intestinalis_L1_82_NZ_LR027880	96.64
38_6_008	N/A	p:Firmicutes c:Clostridia o:Clostridiales f:Ruminococcaceae g:Ruthenibacterium s:Ruthenibacterium_lactatiformans	Ruthenibacterium_lactatiformans_GCA_000949455	98.19
4_4_002	N/A	p:Firmicutes c:Clostridia o:Clostridiales	_Clostridium__leptum_DSM_753_GCA_000154345	57.54
4_4_004	N/A	p:Verrucomicrobia c:Verrucomicrobiae o:Verrucomicrobiales f:Akkermansiaceae g:Akkermansia	Akkermansia_muciniphila_ATCC_BAA_835_NC_010655	88.38
4_4_005	N/A	p:Bacteroidetes c:Bacteroidia o:Bacteroidales f:Rikenellaceae g:Tidjanibacter s:Tidjanibacter_massiliensis	Tidjanibacter_massiliensis_GCA_900104605	98.5
4_4_013	N/A	p:Firmicutes c:Bacilli o:Lactobacillales f:Lactobacillaceae g:Lactobacillus s:Lactobacillus_ruminis	Lactobacillus_ruminis_DSM_20403___NBRC_102161_GCA_001591905	97.23
46_4_005	N/A	p:Firmicutes c:Clostridia o:Clostridiales f:Ruminococcaceae	Subdoligranulum_variabile_DSM_15176_GCA_000157955	76.18
49_1_002	N/A	p:Bacteroidetes c:Bacteroidia o:Bacteroidales f:Bacteroidaceae g:Bacteroides	Bacteroides_vulgatus_ATCC_8482_NC_009614	96.37
49_1_007	N/A	p:Verrucomicrobia c:Verrucomicrobiae o:Verrucomicrobiales f:Akkermansiaceae g:Akkermansia	Akkermansia_muciniphila_ATCC_BAA_835_NC_010655	95.12
