# Supplementary material for: The Role of the Gut Microbiome in Resisting Norovirus Infection as Revealed by a Human Challenge Study
Source: mBio. 2020 Nov 17;11(6):e02634-20. doi: 10.1128/mBio.02634-20 (PMC7683401; doi:10.1128/mBio.02634-20)
Supplement: TABLE S4 [file mBio.02634-20-st004.xlsx]

## Sheet: TableS4
Table S4
KEGG Subgroup2	p-value	Fold change
RNA degradation	7.53442e-05	2.29027
ABC transporters	0.00133258	0.561244
Pyruvate metabolism	0.00382131	2.88677
Ribosome	0.00383275	0.57455
Novobiocin biosynthesis	0.00822554	0.333208
Ferroptosis	0.0093778	0.3444
Translation	0.0134185	0.355748
C5-Branched dibasic acid metabolism	0.013828	2.43879
D-Alanine metabolism	0.0140543	1.67426
Nucleotide excision repair	0.0171325	2.88369
Sphingolipid metabolism	0.0172345	0.396196
Glycan metabolism	0.0176899	0.144976
Quorum sensing	0.0182334	0.155232
Oxidative phosphorylation	0.0182549	0.121883
Glutathione metabolism	0.0186163	2.50448
Other glycan degradation	0.019547	2.925
Inositol phosphate metabolism	0.0197341	3.12873
Propanoate metabolism	0.0240041	3.13421
Aminoacyl-tRNA biosynthesis	0.0246387	0.211838
Valine, leucine and isoleucine degradation	0.0254542	2.01149
Lysine degradation	0.0268876	1.50134
Galactose metabolism	0.0300503	0.351709
Phenylpropanoid biosynthesis	0.0300808	1.56908
Signaling proteins	0.0310895	0.310216
Nitrogen metabolism	0.0337795	0.147557
RNA polymerase	0.0403116	1.72568
Valine, leucine and isoleucine biosynthesis	0.0463536	1.95749
Cyanoamino acid metabolism	0.0476033	1.69026
