# Supplementary material for: The Role of the Gut Microbiome in Resisting Norovirus Infection as Revealed by a Human Challenge Study
Source: mBio. 2020 Nov 17;11(6):e02634-20. doi: 10.1128/mBio.02634-20 (PMC7683401; doi:10.1128/mBio.02634-20)
Supplement: TABLE S5 [file mBio.02634-20-st005.xlsx]

## Sheet: TableS5
Table S5
KO	KEGG Group	KEGG Subgroup1	KEGG Subgroup2	Function	Comparison	Fold difference	Corrected p-value
K00925	Not Included in Pathway or Brite	Unclassified: metabolism	Enzymes with EC numbers	ackA; acetate kinase	Asymptomatic/symptomatic metagenomes	6.77336	0.00517518
K01676*	Metabolism	Glycan biosynthesis and metabolism	Lipopolysaccharide biosynthesis	E4.2.1.2A, fumA, fumB; fumarate hydratase, class I	Asymptomatic/symptomatic metagenomes	0.125319	0.00517518
K02031	Metabolism	Energy metabolism	Methane metabolism	ABC.PE.A; peptide/nickel transport system ATP-binding protein	Asymptomatic/symptomatic metagenomes	2.28156e+06	0.00517518
K06400	Metabolism	Carbohydrate metabolism	Glycolysis / Gluconeogenesis	spoIVCA; site-specific DNA recombinase	Asymptomatic/symptomatic metagenomes	38.9721	0.00517518
K07133	Metabolism	Carbohydrate metabolism	Propanoate metabolism	K07133; uncharacterized protein	Asymptomatic/symptomatic metagenomes	0.106804	0.00517518
K01995	Metabolism	Carbohydrate metabolism	Pyruvate metabolism	livG; branched-chain amino acid transport system ATP-binding protein	Asymptomatic/symptomatic metagenomes	9.47746	0.00746925
K11358	Cellular Processes	Cellular community - prokaryotes	Quorum sensing	yhdR; aspartate aminotransferase	Asymptomatic/symptomatic metagenomes	30.5097	0.00746925
K00806	Metabolism	Amino acid metabolism	Glycine, serine and threonine metabolism	uppS; undecaprenyl diphosphate synthase	Asymptomatic/symptomatic metagenomes	6.85846	0.00866918
K00975	Metabolism	Energy metabolism	Oxidative phosphorylation	glgC; glucose-1-phosphate adenylyltransferase	Asymptomatic/symptomatic metagenomes	65.2216	0.00955326
K01738	Metabolism	Metabolism of terpenoids and polyketides	Terpenoid backbone biosynthesis	cysK; cysteine synthase	Asymptomatic/symptomatic metagenomes	4.12208	0.00955326
K02038	Metabolism	Metabolism of other amino acids	Taurine and hypotaurine metabolism	pstA; phosphate transport system permease protein	Asymptomatic/symptomatic metagenomes	10.092	0.00955326
K04487	Environmental Information Processing	Signal transduction	Two-component system	iscS, NFS1; cysteine desulfurase	Asymptomatic/symptomatic metagenomes	17.208	0.0117255
K20487	Metabolism	Glycan biosynthesis and metabolism	Lipopolysaccharide biosynthesis	nisK, spaK; two-component system, OmpR family, lantibiotic biosynthesis sensor histidine kinase NisK/SpaK	Asymptomatic/symptomatic metagenomes	14.8739	0.0131401
K01998	Metabolism	Carbohydrate metabolism	Propanoate metabolism	livM; branched-chain amino acid transport system permease protein	Asymptomatic/symptomatic metagenomes	7.54421	0.0176344
K01223	Metabolism	Amino acid metabolism	Cysteine and methionine metabolism	E3.2.1.86B, bglA; 6-phospho-beta-glucosidase	Asymptomatic/symptomatic metagenomes	15.332	0.0228661
K02871	Metabolism	Metabolism of cofactors and vitamins	Thiamine metabolism	RP-L13, MRPL13, rplM; large subunit ribosomal protein L13	Asymptomatic/symptomatic metagenomes	7.30191	0.0255529
K01480	Metabolism	Carbohydrate metabolism	Glyoxylate and dicarboxylate metabolism	speB; agmatinase	Asymptomatic/symptomatic metagenomes	15.7617	0.0271121
K03654	Metabolism	Metabolism of other amino acids	Cyanoamino acid metabolism	recQ; ATP-dependent DNA helicase RecQ	Asymptomatic/symptomatic metagenomes	0.197671	0.0271121
K03787	Metabolism	Amino acid metabolism	Arginine biosynthesis	surE; 5'-nucleotidase	Asymptomatic/symptomatic metagenomes	2.83239	0.0271121
K01652	Metabolism	Glycan biosynthesis and metabolism	N-Glycan biosynthesis	E2.2.1.6L, ilvB, ilvG, ilvI; acetolactate synthase I/II/III large subunit	Asymptomatic/symptomatic metagenomes	4.58722	0.0302599
K04517	Environmental Information Processing	Signal transduction	Two-component system	tyrA2; prephenate dehydrogenase	Asymptomatic/symptomatic metagenomes	11.0211	0.0317577
K04720	Metabolism	Glycan biosynthesis and metabolism	Lipopolysaccharide biosynthesis	cobD; threonine-phosphate decarboxylase	Asymptomatic/symptomatic metagenomes	15.7285	0.0334002
K01803	Metabolism	Carbohydrate metabolism	Amino sugar and nucleotide sugar metabolism	TPI, tpiA; triosephosphate isomerase (TIM)	Asymptomatic/symptomatic metagenomes	5.98685	0.0336794
K01915	Metabolism	Biosynthesis of other secondary metabolites	Neomycin, kanamycin and gentamicin biosynthesis	glnA, GLUL; glutamine synthetase	Asymptomatic/symptomatic metagenomes	0.105731	0.0341425
K15771	Metabolism	Metabolism of cofactors and vitamins	Ubiquinone and other terpenoid-quinone biosynthesis	ganP; arabinogalactan oligomer / maltooligosaccharide transport system permease protein	Asymptomatic/symptomatic metagenomes	1.70367e+07	0.0394745
K00761	Metabolism	Carbohydrate metabolism	Glyoxylate and dicarboxylate metabolism	upp, UPRT; uracil phosphoribosyltransferase	Asymptomatic/symptomatic metagenomes	1.12302e+07	0.0447681
K07322	Metabolism	Amino acid metabolism	Valine, leucine and isoleucine degradation	ytfE, scdA; regulator of cell morphogenesis and NO signaling	Increase/decrease MAGs	0.00702622	8.3871e-10
K03269	Metabolism	Amino acid metabolism	Glycine, serine and threonine metabolism	lpxH; UDP-2,3-diacylglucosamine hydrolase	Increase/decrease MAGs	0.00591192	1.625e-09
K01546	Metabolism	Amino acid metabolism	Glycine, serine and threonine metabolism	kdpA; potassium-transporting ATPase potassium-binding subunit	Increase/decrease MAGs	0.0216305	1.85714e-09
K00721	Metabolism	Amino acid metabolism	Alanine, aspartate and glutamate metabolism	DPM1; dolichol-phosphate mannosyltransferase	Increase/decrease MAGs	0.00322372	1.85714e-09
K00639	Metabolism	Amino acid metabolism	Alanine, aspartate and glutamate metabolism	kbl, GCAT; glycine C-acetyltransferase	Increase/decrease MAGs	0.0106297	2e-09
K01548	Metabolism	Amino acid metabolism	Glycine, serine and threonine metabolism	kdpC; potassium-transporting ATPase KdpC subunit	Increase/decrease MAGs	0.0278682	2.36364e-09
K03644	Metabolism	Amino acid metabolism	Alanine, aspartate and glutamate metabolism	lipA, LIAS, LIP1, LIP5; lipoyl synthase	Increase/decrease MAGs	0.0278682	2.36364e-09
K05776	Metabolism	Amino acid metabolism	Valine, leucine and isoleucine biosynthesis	modF; molybdate transport system ATP-binding protein	Increase/decrease MAGs	0.0310257	2.88889e-09
K09015	Metabolism	Amino acid metabolism	Alanine, aspartate and glutamate metabolism	sufD; Fe-S cluster assembly protein SufD	Increase/decrease MAGs	0.0310257	2.88889e-09
K00661	Metabolism	Amino acid metabolism	Arginine biosynthesis	maa; maltose O-acetyltransferase	Increase/decrease MAGs	0.00727291	0.0952381
K06204	Metabolism	Amino acid metabolism	Cysteine and methionine metabolism	dksA; DnaK suppressor protein	Increase/decrease MAGs	0.0123823	0.111111
K03281	Metabolism	Amino acid metabolism	Histidine metabolism	TC.CIC; chloride channel protein, CIC family	Increase/decrease MAGs	0.0124746	0.125
K09457	Metabolism	Amino acid metabolism	Arginine biosynthesis	queF; 7-cyano-7-deazaguanine reductase	Increase/decrease MAGs	0.0417272	0.153846
K03783	Metabolism	Amino acid metabolism	Alanine, aspartate and glutamate metabolism	punA, PNP; purine-nucleoside phosphorylase	Increase/decrease MAGs	0.0320043	0.3
K04070	Metabolism	Amino acid metabolism	Arginine and proline metabolism	pflX; putative pyruvate formate lyase activating enzyme	Increase/decrease MAGs	0.0015556	2.6
K01847	Metabolism	Biosynthesis of other secondary metabolites	Streptomycin biosynthesis	MUT; methylmalonyl-CoA mutase	Increase/decrease MAGs	0.0110572	2.36364e-09
K07085	Metabolism	Carbohydrate metabolism	Inositol phosphate metabolism	K07085; putative transport protein	Increase/decrease MAGs	0.00591192	4.90566e-10
K00426	Metabolism	Carbohydrate metabolism	Citrate cycle (TCA cycle)	cydB; cytochrome bd ubiquinol oxidase subunit II	Increase/decrease MAGs	0.0192371	1.52941e-09
K02548	Metabolism	Carbohydrate metabolism	Amino sugar and nucleotide sugar metabolism	menA; 1,4-dihydroxy-2-naphthoate polyprenyltransferase	Increase/decrease MAGs	0.00671013	1.52941e-09
K02065	Metabolism	Carbohydrate metabolism	Butanoate metabolism	mlaF, linL, mkl; phospholipid/cholesterol/gamma-HCH transport system ATP-binding protein	Increase/decrease MAGs	0.00761113	1.73333e-09
K01787	Metabolism	Carbohydrate metabolism	Starch and sucrose metabolism	RENBP; N-acylglucosamine 2-epimerase	Increase/decrease MAGs	0.0320948	1.85714e-09
K02426	Metabolism	Carbohydrate metabolism	Amino sugar and nucleotide sugar metabolism	sufE; cysteine desulfuration protein SufE	Increase/decrease MAGs	0.00322372	1.85714e-09
K02536	Metabolism	Carbohydrate metabolism	Starch and sucrose metabolism	lpxD; UDP-3-O-[3-hydroxymyristoyl] glucosamine N-acyltransferase	Increase/decrease MAGs	0.00322372	1.85714e-09
K07405	Metabolism	Carbohydrate metabolism	Glyoxylate and dicarboxylate metabolism	E3.2.1.1A; alpha-amylase	Increase/decrease MAGs	0.00322372	1.85714e-09
K15977	Metabolism	Carbohydrate metabolism	Amino sugar and nucleotide sugar metabolism	K15977; putative oxidoreductase	Increase/decrease MAGs	0.0310257	2.16667e-09
K00525	Metabolism	Carbohydrate metabolism	Butanoate metabolism	E1.17.4.1A, nrdA, nrdE; ribonucleoside-diphosphate reductase alpha chain	Increase/decrease MAGs	0.00724901	2.16667e-09
K03474	Metabolism	Carbohydrate metabolism	Glycolysis / Gluconeogenesis	pdxJ; pyridoxine 5-phosphate synthase	Increase/decrease MAGs	0.00724901	2.16667e-09
K04761	Metabolism	Carbohydrate metabolism	Butanoate metabolism	oxyR; LysR family transcriptional regulator, hydrogen peroxide-inducible genes activator	Increase/decrease MAGs	0.0278682	2.36364e-09
K00347	Metabolism	Carbohydrate metabolism	Citrate cycle (TCA cycle)	nqrB; Na+-transporting NADH:ubiquinone oxidoreductase subunit B	Increase/decrease MAGs	0.0110572	2.36364e-09
K00349	Metabolism	Carbohydrate metabolism	Citrate cycle (TCA cycle)	nqrD; Na+-transporting NADH:ubiquinone oxidoreductase subunit D	Increase/decrease MAGs	0.0110572	2.36364e-09
K00239	Metabolism	Carbohydrate metabolism	Butanoate metabolism	sdhA, frdA; succinate dehydrogenase / fumarate reductase, flavoprotein subunit	Increase/decrease MAGs	0.0188721	2.6e-09
K00281	Metabolism	Carbohydrate metabolism	Pyruvate metabolism	GLDC, gcvP; glycine dehydrogenase	Increase/decrease MAGs	0.0188721	2.6e-09
K00330	Metabolism	Carbohydrate metabolism	Butanoate metabolism	nuoA; NADH-quinone oxidoreductase subunit A	Increase/decrease MAGs	0.0310257	2.88889e-09
K00350	Metabolism	Carbohydrate metabolism	Butanoate metabolism	nqrE; Na+-transporting NADH:ubiquinone oxidoreductase subunit E	Increase/decrease MAGs	0.0310257	2.88889e-09
K07102	Metabolism	Carbohydrate metabolism	Glyoxylate and dicarboxylate metabolism	amgK; N-acetylmuramate 1-kinase	Increase/decrease MAGs	0.0310257	2.88889e-09
K02217	Metabolism	Carbohydrate metabolism	Fructose and mannose metabolism	ftnA, ftn; ferritin	Increase/decrease MAGs	0.0302135	0.111111
K06861	Metabolism	Carbohydrate metabolism	Amino sugar and nucleotide sugar metabolism	lptB; lipopolysaccharide export system ATP-binding protein	Increase/decrease MAGs	0.0124746	0.125
K05592	Metabolism	Carbohydrate metabolism	C5-Branched dibasic acid metabolism	deaD, cshA; ATP-dependent RNA helicase DeaD	Increase/decrease MAGs	0.0391684	0.133333
K03564	Metabolism	Carbohydrate metabolism	Starch and sucrose metabolism	BCP, PRXQ, DOT5; peroxiredoxin Q/BCP	Increase/decrease MAGs	0.0244024	0.133333
K00278	Metabolism	Carbohydrate metabolism	Citrate cycle (TCA cycle)	nadB; L-aspartate oxidase	Increase/decrease MAGs	0.0123823	0.133333
K00174	Metabolism	Carbohydrate metabolism	Glycolysis / Gluconeogenesis	korA, oorA, oforA; 2-oxoglutarate/2-oxoacid ferredoxin oxidoreductase subunit alpha	Increase/decrease MAGs	0.00946869	0.193548
K01785	Metabolism	Carbohydrate metabolism	Galactose metabolism	galM, GALM; aldose 1-epimerase	Increase/decrease MAGs	0.0107626	0.222222
K00177	Metabolism	Carbohydrate metabolism	Pyruvate metabolism	korC, oorC; 2-oxoglutarate ferredoxin oxidoreductase subunit gamma	Increase/decrease MAGs	0.0292238	0.222222
K00175	Metabolism	Carbohydrate metabolism	Citrate cycle (TCA cycle)	korB, oorB, oforB; 2-oxoglutarate/2-oxoacid ferredoxin oxidoreductase subunit beta	Increase/decrease MAGs	0.0211393	0.230769
K07001	Metabolism	Carbohydrate metabolism	Fructose and mannose metabolism	K07001; NTE family protein	Increase/decrease MAGs	0.042715	0.375
K00262	Metabolism	Carbohydrate metabolism	Glycolysis / Gluconeogenesis	E1.4.1.4, gdhA; glutamate dehydrogenase (NADP+)	Increase/decrease MAGs	0.0242607	0.375
K01775	Metabolism	Carbohydrate metabolism	Glycolysis / Gluconeogenesis	alr; alanine racemase	Increase/decrease MAGs	0.0419167	0.516129
K06960	Metabolism	Carbohydrate metabolism	Glycolysis / Gluconeogenesis	K06960; uncharacterized protein	Increase/decrease MAGs	0.00175643	2.36364
K06406	Metabolism	Carbohydrate metabolism	Galactose metabolism	spoVAD; stage V sporulation protein AD	Increase/decrease MAGs	0.0320043	2.44444
K03473	Cellular Processes	Cell growth and death	Apoptosis	pdxB; erythronate-4-phosphate dehydrogenase	Increase/decrease MAGs	0.0106297	2e-09
K09762	Cellular Processes	Cell growth and death	Necroptosis	K09762; uncharacterized protein	Increase/decrease MAGs	0.00175643	2.8
K11065	Cellular Processes	Cellular community - prokaryotes	Quorum sensing	tpx; thiol peroxidase, atypical 2-Cys peroxiredoxin	Increase/decrease MAGs	0.00702622	1.85714e-09
K09861	Cellular Processes	Cellular community - prokaryotes	Quorum sensing	K09861; uncharacterized protein	Increase/decrease MAGs	0.00564227	2e-09
K09793	Cellular Processes	Cellular community - prokaryotes	Biofilm formation - Escherichia coli	K09793; uncharacterized protein	Increase/decrease MAGs	0.00724901	2.16667e-09
K02564	Cellular Processes	Cellular community - prokaryotes	Biofilm formation - Escherichia coli	nagB, GNPDA; glucosamine-6-phosphate deaminase	Increase/decrease MAGs	0.0265488	0.294118
K00425	Metabolism	Energy metabolism	Carbon fixation pathways in prokaryotes	cydA; cytochrome bd ubiquinol oxidase subunit I	Increase/decrease MAGs	0.0178462	1.44444e-09
K07091	Metabolism	Energy metabolism	Carbon fixation in photosynthetic organisms	lptF; lipopolysaccharide export system permease protein	Increase/decrease MAGs	0.00591192	1.625e-09
K00348	Metabolism	Energy metabolism	Carbon fixation pathways in prokaryotes	nqrC; Na+-transporting NADH:ubiquinone oxidoreductase subunit C	Increase/decrease MAGs	0.00322372	1.85714e-09
K00605	Metabolism	Energy metabolism	Nitrogen metabolism	gcvT, AMT; aminomethyltransferase	Increase/decrease MAGs	0.0106297	2e-09
K01079	Metabolism	Energy metabolism	Oxidative phosphorylation	serB, PSPH; phosphoserine phosphatase	Increase/decrease MAGs	0.0106297	2e-09
K08289	Metabolism	Energy metabolism	Nitrogen metabolism	purT; phosphoribosylglycinamide formyltransferase 2	Increase/decrease MAGs	0.0106297	2e-09
K00346	Metabolism	Energy metabolism	Carbon fixation pathways in prokaryotes	nqrA; Na+-transporting NADH:ubiquinone oxidoreductase subunit A	Increase/decrease MAGs	0.00724901	2.16667e-09
K03183	Metabolism	Energy metabolism	Methane metabolism	ubiE; demethylmenaquinone methyltransferase / 2-methoxy-6-polyprenyl-1,4-benzoquinol methylase	Increase/decrease MAGs	0.00724901	2.16667e-09
K00241	Metabolism	Energy metabolism	Carbon fixation pathways in prokaryotes	sdhC, frdC; succinate dehydrogenase / fumarate reductase, cytochrome b subunit	Increase/decrease MAGs	0.0110572	2.36364e-09
K00351	Metabolism	Energy metabolism	Oxidative phosphorylation	nqrF; Na+-transporting NADH:ubiquinone oxidoreductase subunit F	Increase/decrease MAGs	0.0110572	2.36364e-09
K07259	Metabolism	Energy metabolism	Carbon fixation pathways in prokaryotes	dacB; serine-type D-Ala-D-Ala carboxypeptidase/endopeptidase (penicillin-binding protein 4)	Increase/decrease MAGs	0.0110572	2.36364e-09
K02005	Metabolism	Energy metabolism	Carbon fixation pathways in prokaryotes	ABC.CD.TX; HlyD family secretion protein	Increase/decrease MAGs	0.00724901	0.0833333
K06167	Metabolism	Energy metabolism	Sulfur metabolism	phnP; phosphoribosyl 1,2-cyclic phosphate phosphodiesterase	Increase/decrease MAGs	0.00761113	0.125
K00548	Metabolism	Energy metabolism	Oxidative phosphorylation	metH, MTR; 5-methyltetrahydrofolate--homocysteine methyltransferase	Increase/decrease MAGs	0.0123823	0.344828
K00845	Metabolism	Energy metabolism	Oxidative phosphorylation	glk; glucokinase	Increase/decrease MAGs	0.0288953	0.378378
K00566	Metabolism	Energy metabolism	Carbon fixation pathways in prokaryotes	mnmA, trmU; tRNA-uridine 2-sulfurtransferase	Increase/decrease MAGs	0.0123823	1.86667
K01425	Genetic Information Processing	Folding, sorting and degradation	Sulfur relay system	glsA, GLS; glutaminase	Increase/decrease MAGs	0.0278682	2.36364e-09
K13043	Metabolism	Glycan biosynthesis and metabolism	Lipopolysaccharide biosynthesis	argF; N-succinyl-L-ornithine transcarbamylase	Increase/decrease MAGs	0.0110572	2.36364e-09
K01993	Metabolism	Glycan biosynthesis and metabolism	Lipopolysaccharide biosynthesis	ABC-2.TX; HlyD family secretion protein	Increase/decrease MAGs	0.0110572	0.0869565
K12340	Environmental Information Processing	Membrane transport	ABC transporters	tolC; outer membrane protein	Increase/decrease MAGs	0.0246974	1.44444e-09
K11720	Environmental Information Processing	Membrane transport	ABC transporters	lptG; lipopolysaccharide export system permease protein	Increase/decrease MAGs	0.00564227	1.73333e-09
K09810	Environmental Information Processing	Membrane transport	ABC transporters	lolD; lipoprotein-releasing system ATP-binding protein	Increase/decrease MAGs	0.00175643	1.73333e-09
K09922	Environmental Information Processing	Membrane transport	ABC transporters	K09922; uncharacterized protein	Increase/decrease MAGs	0.00702622	1.85714e-09
K12373	Environmental Information Processing	Membrane transport	ABC transporters	HEXA_B; hexosaminidase	Increase/decrease MAGs	0.00564227	0.043956
K00097	Metabolism	Metabolism of cofactors and vitamins	Vitamin B6 metabolism	pdxA; 4-hydroxythreonine-4-phosphate dehydrogenase	Increase/decrease MAGs	0.00761113	1.73333e-09
K01547	Metabolism	Metabolism of cofactors and vitamins	One carbon pool by folate	kdpB; potassium-transporting ATPase ATP-binding subunit	Increase/decrease MAGs	0.0160784	2.16667e-09
K19802	Metabolism	Metabolism of cofactors and vitamins	Ubiquinone and other terpenoid-quinone biosynthesis	ycjG, ykfB; L-Ala-D/L-Glu epimerase	Increase/decrease MAGs	0.0110572	2.36364e-09
K02897	Metabolism	Metabolism of cofactors and vitamins	Folate biosynthesis	RP-L25, rplY; large subunit ribosomal protein L25	Increase/decrease MAGs	0.0124746	0.125
K02066	Metabolism	Metabolism of cofactors and vitamins	Thiamine metabolism	mlaE, linK; phospholipid/cholesterol/gamma-HCH transport system permease protein	Increase/decrease MAGs	0.0391684	0.133333
K00748	Metabolism	Metabolism of cofactors and vitamins	Nicotinate and nicotinamide metabolism	lpxB; lipid-A-disaccharide synthase	Increase/decrease MAGs	0.0123823	0.133333
K06001	Metabolism	Metabolism of cofactors and vitamins	Pantothenate and CoA biosynthesis	trpB; tryptophan synthase beta chain	Increase/decrease MAGs	0.0242607	0.142857
K01424	Metabolism	Metabolism of cofactors and vitamins	One carbon pool by folate	E3.5.1.1, ansA, ansB; L-asparaginase	Increase/decrease MAGs	0.0124746	0.352941
K03801	Metabolism	Metabolism of other amino acids	D-Glutamine and D-glutamate metabolism	lipB; lipoyl(octanoyl) transferase	Increase/decrease MAGs	0.0310257	2.88889e-09
K01270	Metabolism	Metabolism of other amino acids	Selenocompound metabolism	pepD; dipeptidase D	Increase/decrease MAGs	0.00845565	0.25
K03612	Metabolism	Metabolism of other amino acids	Glutathione metabolism	rnfG; Na+-translocating ferredoxin:NAD+ oxidoreductase subunit G	Increase/decrease MAGs	0.0320043	0.3
K06346	Metabolism	Metabolism of other amino acids	D-Alanine metabolism	jag; spoIIIJ-associated protein	Increase/decrease MAGs	0.00322372	2.6
K01991	Metabolism	Nucleotide metabolism	Purine metabolism	wza, gfcE; polysaccharide biosynthesis/export protein	Increase/decrease MAGs	0.0115636	7.64706e-10
K01173	Metabolism	Nucleotide metabolism	Pyrimidine metabolism	ENDOG; endonuclease G, mitochondrial	Increase/decrease MAGs	0.0112579	1.04e-09
K01144	Metabolism	Nucleotide metabolism	Purine metabolism	E3.1.11.5; exodeoxyribonuclease V	Increase/decrease MAGs	0.00702622	1.85714e-09
K01676*	Metabolism	Nucleotide metabolism	Pyrimidine metabolism	E4.2.1.2A, fumA, fumB; fumarate hydratase, class I	Increase/decrease MAGs	0.00724901	2.16667e-09
K12574	Not Included in Pathway or Brite	Poorly characterized	General function prediction only	rnj; ribonuclease J	Increase/decrease MAGs	0.029762	2.14286
K03113	Environmental Information Processing	Signal transduction	Two-component system	EIF1, SUI1; translation initiation factor 1	Increase/decrease MAGs	0.00702622	1.85714e-09
K04516	Environmental Information Processing	Signal transduction	Two-component system	AROA1, aroA; chorismate mutase	Increase/decrease MAGs	0.00564227	2e-09
K01089	Environmental Information Processing	Signal transduction	Two-component system	hisB; imidazoleglycerol-phosphate dehydratase / histidinol-phosphatase	Increase/decrease MAGs	0.0160784	2.16667e-09
K03814	Environmental Information Processing	Signal transduction	Two-component system	mtgA; monofunctional glycosyltransferase	Increase/decrease MAGs	0.0188721	2.6e-09
K01077	Environmental Information Processing	Signal transduction	Two-component system	E3.1.3.1, phoA, phoB; alkaline phosphatase	Increase/decrease MAGs	0.0107626	0.08
K09747	Environmental Information Processing	Signal transduction	Two-component system	K09747; uncharacterized protein	Increase/decrease MAGs	0.0417272	1.84615
K09787	Environmental Information Processing	Signal transduction	Two-component system	K09787; uncharacterized protein	Increase/decrease MAGs	0.00175643	2.36364
K16363	Genetic Information Processing	Translation	Ribosome	lpxC-fabZ; UDP-3-O-[3-hydroxymyristoyl] N-acetylglucosamine deacetylase / 3-hydroxyacyl-acyl-carrier-protein] dehydratase	Increase/decrease MAGs	0.0188721	2.6e-09
K18929	Genetic Information Processing	Translation	Ribosome	lldF; L-lactate dehydrogenase complex protein LldF	Increase/decrease MAGs	0.0310257	2.88889e-09
K19222	Genetic Information Processing	Translation	RNA transport	menI, DHNAT; 1,4-dihydroxy-2-naphthoyl-CoA hydrolase	Increase/decrease MAGs	0.0310257	2.88889e-09
K03305	Not Included in Pathway or Brite	Unclassified: metabolism	Enzymes with EC numbers	TC.POT; proton-dependent oligopeptide transporter, POT family	Increase/decrease MAGs	0.00870106	1.36842e-09
K00946	Not Included in Pathway or Brite	Unclassified: metabolism	Enzymes with EC numbers	thiL; thiamine-monophosphate kinase	Increase/decrease MAGs	0.00870106	1.625e-09
K00929	Not Included in Pathway or Brite	Unclassified: metabolism	Enzymes with EC numbers	buk; butyrate kinase	Increase/decrease MAGs	0.00761113	1.73333e-09
K00856	Not Included in Pathway or Brite	Unclassified: metabolism	Enzymes with EC numbers	E2.7.1.20, ADK; adenosine kinase	Increase/decrease MAGs	0.0160784	2.16667e-09
K01627	Not Included in Pathway or Brite	Unclassified: metabolism	Enzymes with EC numbers	kdsA; 2-dehydro-3-deoxyphosphooctonate aldolase (KDO 8-P synthase)	Increase/decrease MAGs	0.00724901	2.16667e-09
K12524	Not Included in Pathway or Brite	Unclassified: metabolism	Enzymes with EC numbers	thrA; bifunctional aspartokinase / homoserine dehydrogenase 1	Increase/decrease MAGs	0.0310257	2.88889e-09
K00912	Not Included in Pathway or Brite	Unclassified: metabolism	Enzymes with EC numbers	lpxK; tetraacyldisaccharide 4'-kinase	Increase/decrease MAGs	0.0124746	0.125
K00971	Not Included in Pathway or Brite	Unclassified: metabolism	Enzymes with EC numbers	manC, cpsB; mannose-1-phosphate guanylyltransferase	Increase/decrease MAGs	0.0310257	0.25
K09808	Not Included in Pathway or Brite	Unclassified: signaling and cellular processes	Structural proteins	lolC_E; lipoprotein-releasing system permease protein	Increase/decrease MAGs	0.00409262	1.08333e-09
K11085	Not Included in Pathway or Brite	Unclassified: signaling and cellular processes	Structural proteins	msbA; ATP-binding cassette, subfamily B, bacterial MsbA	Increase/decrease MAGs	0.00175643	1.73333e-09
